# Supplementary material for: Impacts of Longer-Term Exposure to AuNPs on Two Soil Ecotoxicological Model Species
Source: Toxics. 2022 Mar 22;10(4):153. doi: 10.3390/toxics10040153 (PMC9032579; doi:10.3390/toxics10040153)
Supplement: Supplementary file 1 [file toxics-10-00153-s001.zip]

Archive with 1 entries (1 files):
- toxics-1632920-supplementary.pdf
